# Supplementary material for: Long non-coding RNAs may serve as biomarkers in breast cancer combined with primary lung cancer
Source: Oncotarget. 2017 Apr 21;8(35):58210–21. doi: 10.18632/oncotarget.17356 (PMC5601645; doi:10.18632/oncotarget.17356)
Supplement: Supplementary file 2 [file oncotarget-08-58210-s002.xls]

## Sheet: Plate arrangement
	Plate Array Arrangement
		1	2	3	4	5	6	7	8	9	10	11	12
	A	21A	7SK	AFAP1-AS1	aHIF	AK023948	AK042766	ANRIL	Anti-NOS2A	ATP6V1G2	ATXXN8OS	BACE1	BANCR
	B	BC04058	BC200	BCAR4	BDNF-AS	LBLACAT1	BPESC1	BX118339	C1QTNF9 B-AS1	CASC2	CCAT1	CCDC26	CECR3
	C	CRNDE	CTBP-AS	DANCR	DAOA-AS1	DD3	DGCR5	DISC2	DLEU1	DLEU2	DLX6-AS1	DNM3OS	DSCAM-AS1
	D	ego	EPB41L4 A-AS1	ESRG	FMR1-AS1	Gas5	Gomafu	H19	Har1a	Har1b	HCP5	Hotair	Hotair M1
	E	HOTTIP	HOXA11 as	HTT-AS	HULC	HYMAI	IGF2-AS	IPW	KCNQ1DN	Kucg1	LINC00032	LINC00271	LINC00312
	F	lincRNA-SFMBT2	lincRNA-VLDLR	Loc285194	LOC389023	LUST	Malat1	MEG3	MESTIT1	MYCNOS	ncRAN	NEAT1	NPPA-AS1
	G	PANDA	PCAT-1	PCAT-14	PCAT-29	PCAT-32	PCAT-43	PCGEM1	PlncRNA1	PR-AT2	PtenP1	PTENP1-AS	ROR
	H	Saf	SCA8	Sox2OT	TUG	UCA1	WT1-AS	5SrRNA	ACTB	B2M	PGK1	GAPDH	HPRT1

## Sheet: Ct data Results
Test sample plate data					Control sample plate data
	Sample No	breast cancer tissue	Test samples Ct average			control samples	Adjacent tissue	Control samples Ct average		Normalized lncRNA Expression levels
Well	LncRNA	Ct plate #1	Ct plate #1	DCt plate #1	Well	LncRNA		Ct plate #1(average)	DCt plate #1	LncRNA	DDCt	lncRNA expression level compared to control
A1	21A-RT-5.1A	16.9069	16.9069	-8.36216	A1	21A-RT-5.1A	16.9319	16.9319	-10.9988	21A-RT-5.1A	2.63662	0.160804
A2	7SK RNA-5.1	19.9336	19.9336	-5.33546	A2	7SK RNA-5.1	21.9302	21.9302	-6.00043	7SK RNA-5.1	0.664968	0.630703
A3	AFAP1-AS1-5.1	35.9902	35.9902	10.7211	A3	AFAP1-AS1-5.1	33.9937	33.9937	6.06306	AFAP1-AS1-5.1	4.65805	0.0396085
A4	aHIF-5.1	35.0471	35.0471	9.77803	A4	aHIF-5.1	28.0198	28.0198	0.0890876	aHIF-5.1	9.68894	0.00121154
A5	Ak023948-5.1	31.0051	31.0051	5.736	A5	Ak023948-5.1	31.0004	31.0004	3.06977	Ak023948-5.1	2.66623	0.157538
A6	AK042766-5.1	Undetermined	#DIV/0!	#DIV/0!	A6	AK042766-5.1	37.0158	37.0158	9.08509	AK042766-5.1	#DIV/0!	#DIV/0!
A7	ANRIL-5.1	Undetermined	#DIV/0!	#DIV/0!	A7	ANRIL-5.1	Undetermined	#DIV/0!	#DIV/0!	ANRIL-5.1	#DIV/0!	#DIV/0!
A8	Anti-NOS2A-5.1	31.9834	31.9834	6.71432	A8	Anti-NOS2A-5.1	31.0104	31.0104	3.0797	Anti-NOS2A-5.1	3.63462	0.0805139
A9	ATP6V1G2-DDX39B-5.1	36.9612	36.9612	11.6921	A9	ATP6V1G2-DDX39B-5.1	Undetermined	#DIV/0!	#DIV/0!	ATP6V1G2-DDX39B-5.1	#DIV/0!	#DIV/0!
A10	ATXN8OS-5.1	Undetermined	#DIV/0!	#DIV/0!	A10	ATXN8OS-5.1	Undetermined	#DIV/0!	#DIV/0!	ATXN8OS-5.1	#DIV/0!	#DIV/0!
A11	BACE1-5.1	37.0031	37.0031	11.7339	A11	BACE1-5.1	35.0126	35.0126	7.08198	BACE1-5.1	4.65197	0.0397758
A12	BANCR-5.1	36.9568	36.9568	11.6877	A12	BANCR-5.1	36.9796	36.9796	9.04893	BANCR-5.1	2.63879	0.160563
B1	BC040587-5.1	29.9761	29.9761	4.70697	B1	BC040587-5.1	29.0148	29.0148	1.08414	BC040587-5.1	3.62283	0.0811744
B2	BC200-5.1	30.9795	30.9795	5.71041	B2	BC200-5.1	32.9767	32.9767	5.04605	BC200-5.1	0.664359	0.630969
B3	BCAR4-5.1	Undetermined	#DIV/0!	#DIV/0!	B3	BCAR4-5.1	37.1219	37.1219	9.19125	BCAR4-5.1	#DIV/0!	#DIV/0!
B4	BDNF-AS-5.1	35.0228	35.0228	9.75368	B4	BDNF-AS-5.1	27.9419	27.9419	0.011264	BDNF-AS-5.1	9.74242	0.00116746
B5	BLACAT1-5.1	29.9439	29.9439	4.67478	B5	BLACAT1-5.1	28.9666	28.9666	1.03589	BLACAT1-5.1	3.63889	0.0802756
B6	BPESC1-5.1	29.0529	29.0529	3.7838	B6	BPESC1-5.1	29.0189	29.0189	1.08827	BPESC1-5.1	2.69553	0.154371
B7	BX118339-5.1	29.9699	29.9699	4.70084	B7	BX118339-5.1	31.0264	31.0264	3.09569	BX118339-5.1	1.60516	0.3287
B8	C1QTNF9B-AS1-5.1	37.0919	37.0919	11.8228	B8	C1QTNF9B-AS1-5.1	37.0986	37.0986	9.16793	C1QTNF9B-AS1-5.1	2.65488	0.158782
B9	CASC2-5.1	28.9561	28.9561	3.68698	B9	CASC2-5.1	28.9574	28.9574	1.02675	CASC2-5.1	2.66023	0.158195
B10	CCAT1-5.1	23.9281	23.9281	-1.341	B10	CCAT1-5.1	22.8994	22.8994	-5.03128	CCAT1-5.1	3.69027	0.0774672
B11	CCDC26-5.1	Undetermined	#DIV/0!	#DIV/0!	B11	CCDC26-5.1	36.9738	36.9738	9.04315	CCDC26-5.1	#DIV/0!	#DIV/0!
B12	CECR3-5.1	29.9414	29.9414	4.67229	B12	CECR3-5.1	28.9419	28.9419	1.01128	CECR3-5.1	3.661	0.0790547
C1	CRNDE-5.1	Undetermined	#DIV/0!	#DIV/0!	C1	CRNDE-5.1	Undetermined	#DIV/0!	#DIV/0!	CRNDE-5.1	#DIV/0!	#DIV/0!
C2	CTBP-AS-5.1	37.1193	37.1193	11.8502	C2	CTBP-AS-5.1	37.1555	37.1555	9.22488	CTBP-AS-5.1	2.62534	0.162067
C3	DANCR-5.1	29.0054	29.0054	3.7363	C3	DANCR-5.1	28.9854	28.9854	1.05471	DANCR-5.1	2.68159	0.155869
C4	DAOA-AS1-5.1	37.086	37.086	11.8169	C4	DAOA-AS1-5.1	36.8528	36.8528	8.92211	DAOA-AS1-5.1	2.89476	0.13446
C5	DD3-5.1	36.9828	36.9828	11.7137	C5	DD3-5.1	37.0659	37.0659	9.13521	DD3-5.1	2.57848	0.167417
C6	DGCR5-5.1	31.9976	31.9976	6.72846	C6	DGCR5-5.1	31.0226	31.0226	3.0919	DGCR5-5.1	3.63656	0.0804056
C7	DISC2-5.1	29.0246	29.0246	3.7555	C7	DISC2-5.1	29.0009	29.0009	1.07024	DISC2-5.1	2.68526	0.155473
C8	DLEU1-5.1	15.945	15.945	-9.3241	C8	DLEU1-5.1	15.9503	15.9503	-11.9804	DLEU1-5.1	2.65629	0.158627
C9	DLEU2-5.1	15.9363	15.9363	-9.33285	C9	DLEU2-5.1	15.9536	15.9536	-11.977	DLEU2-5.1	2.64419	0.159963
C10	DLX6-AS1-5.1	30.9998	30.9998	5.73069	C10	DLX6-AS1-5.1	29.9686	29.9686	2.03796	DLX6-AS1-5.1	3.69273	0.0773352
C11	DNM3OS-5.1	27.9992	27.9992	2.73009	C11	DNM3OS-5.1	26.9118	26.9118	-1.01888	DNM3OS-5.1	3.74897	0.0743788
C12	DSCAM-AS1-5.1	28.959	28.959	3.68986	C12	DSCAM-AS1-5.1	27.9414	27.9414	0.0106861	DSCAM-AS1-5.1	3.67917	0.0780654
D1	ego-5.1	27.9757	27.9757	2.7066	D1	ego-5.1	26.9322	26.9322	-0.998429	ego-5.1	3.70503	0.0766788
D2	EPB41L4A-AS1-5.1	30.9968	30.9968	5.72774	D2	EPB41L4A-AS1-5.1	28.9556	28.9556	1.02495	EPB41L4A-AS1-5.1	4.70279	0.0383989
D3	ESRG-5.1	29.9571	29.9571	4.68799	D3	ESRG-5.1	29.9841	29.9841	2.05346	ESRG-5.1	2.63453	0.161037
D4	FMR1-AS1-5.1	31.0131	31.0131	5.74404	D4	FMR1-AS1-5.1	29.954	29.954	2.02328	FMR1-AS1-5.1	3.72076	0.0758472
D5	Gas5-3.1	25.933	25.933	0.66392	D5	Gas5-3.1	26.8982	26.8982	-1.03251	Gas5-3.1	1.69643	0.308548
D6	Gomafu-5.1	37.0046	37.0046	11.7355	D6	Gomafu-5.1	37.025	37.025	9.09431	Gomafu-5.1	2.64118	0.160297
D7	H19-5.1	36.9711	36.9711	11.702	D7	H19-5.1	35.9509	35.9509	8.02022	H19-5.1	3.68174	0.0779265
D8	Har1a-5.1	37.0709	37.0709	11.8018	D8	Har1a-5.1	36.9878	36.9878	9.05708	Har1a-5.1	2.74468	0.1492
D9	Har1b-5.1	34.9394	34.9394	9.67032	D9	Har1b-5.1	37.1114	37.1114	9.18074	Har1b-5.1	0.489581	0.712232
D10	HCP5-5.1	26.9295	26.9295	1.6604	D10	HCP5-5.1	26.9093	26.9093	-1.02132	HCP5-5.1	2.68171	0.155856
D11	Hotair-5.1	27.9176	27.9176	2.64846	D11	Hotair-5.1	27.9124	27.9124	-0.0183075	Hotair-5.1	2.66677	0.157479
D12	HotairM1-5.1	34.9342	34.9342	9.66508	D12	HotairM1-5.1	37.0533	37.0533	9.12265	HotairM1-5.1	0.542434	0.686612
E1	HOTTIP-5.1	27.9466	27.9466	2.67746	E1	HOTTIP-5.1	27.9342	27.9342	0.00351636	HOTTIP-5.1	2.67395	0.156698
E2	HOXA11as	36.9159	36.9159	11.6468	E2	HOXA11as	36.945	36.945	9.01429	HOXA11as	2.63247	0.161268
E3	HTT-AS-5.1	36.9425	36.9425	11.6734	E3	HTT-AS-5.1	37.0764	37.0764	9.14576	HTT-AS-5.1	2.52768	0.173417
E4	HULC-5.1	Undetermined	#DIV/0!	#DIV/0!	E4	HULC-5.1	Undetermined	#DIV/0!	#DIV/0!	HULC-5.1	#DIV/0!	#DIV/0!
E5	HYMAI-5.1	36.0139	36.0139	10.7448	E5	HYMAI-5.1	31.9541	31.9541	4.02343	HYMAI-5.1	6.72141	0.00947663
E6	IGF2-AS-5.1	30.9875	30.9875	5.71843	E6	IGF2-AS-5.1	29.959	29.959	2.02836	IGF2-AS-5.1	3.69006	0.0774783
E7	IPW-5.1	36.96	36.96	11.6909	E7	IPW-5.1	35.9791	35.9791	8.04839	IPW-5.1	3.64247	0.0800769
E8	KCNQ1DN-5.1	33.9669	33.9669	8.69783	E8	KCNQ1DN-5.1	32.9707	32.9707	5.04007	KCNQ1DN-5.1	3.65776	0.0792327
E9	Kucg1-5.1	27.9345	27.9345	2.66542	E9	Kucg1-5.1	37.0468	37.0468	9.1161	Kucg1-5.1	-6.45067	87.4672
E10	LINC00032-5.1	36.017	36.017	10.7479	E10	LINC00032-5.1	37.0077	37.0077	9.07707	LINC00032-5.1	1.67079	0.31408
E11	LINC00271-5.1	31.9515	31.9515	6.68241	E11	LINC00271-5.1	31.9438	31.9438	4.01313	LINC00271-5.1	2.66929	0.157204
E12	LINC00312-5.1	30.9872	30.9872	5.71807	E12	LINC00312-5.1	29.9654	29.9654	2.03472	LINC00312-5.1	3.68335	0.0778397
F1	lincRNA-SFMBT2-5.1	25.9334	25.9334	0.664338	F1	lincRNA-SFMBT2-5.1	26.942	26.942	-0.988637	lincRNA-SFMBT2-5.1	1.65297	0.317984
F2	lincRNA-VLDLR-5.1	26.9226	26.9226	1.65354	F2	lincRNA-VLDLR-5.1	26.922	26.922	-1.0087	lincRNA-VLDLR-5.1	2.66225	0.157973
F3	Loc285194-5.1	28.9967	28.9967	3.72763	F3	Loc285194-5.1	28.9765	28.9765	1.04581	Loc285194-5.1	2.68182	0.155844
F4	LOC389023-5.1	Undetermined	#DIV/0!	#DIV/0!	F4	LOC389023-5.1	Undetermined	#DIV/0!	#DIV/0!	LOC389023-5.1	#DIV/0!	#DIV/0!
F5	LUST-5.1	Undetermined	#DIV/0!	#DIV/0!	F5	LUST-5.1	Undetermined	#DIV/0!	#DIV/0!	LUST-5.1	#DIV/0!	#DIV/0!
F6	Malat1-5.1	21.019	21.019	-4.25009	F6	Malat1-5.1	26.0029	26.0029	-1.92776	Malat1-5.1	-2.32234	5.00142
F7	MEG3-5.3	30.9545	30.9545	5.68536	F7	MEG3-5.3	31.9251	31.9251	3.99442	MEG3-5.3	1.69094	0.309725
F8	MESTIT1-5.1	29.021	29.021	3.75188	F8	MESTIT1-5.1	27.9437	27.9437	0.0130741	MESTIT1-5.1	3.73881	0.0749041
F9	MYCNOS-5.1	Undetermined	#DIV/0!	#DIV/0!	F9	MYCNOS-5.1	Undetermined	#DIV/0!	#DIV/0!	MYCNOS-5.1	#DIV/0!	#DIV/0!
F10	ncRAN-5.1	27.9909	27.9909	2.72184	F10	ncRAN-5.1	27.9678	27.9678	0.0371772	ncRAN-5.1	2.68466	0.155538
F11	NEAT1-5.1	23.9623	23.9623	-1.30679	F11	NEAT1-5.1	26.913	26.913	-1.01769	NEAT1-5.1	-0.289097	1.22188
F12	NPPA-AS1-5.1	35.9609	35.9609	10.6918	F12	NPPA-AS1-5.1	37.1	37.1	9.16933	NPPA-AS1-5.1	1.52243	0.348099
G1	PANDA-5.1	26.9257	26.9257	1.65661	G1	PANDA-5.1	26.9271	26.9271	-1.00352	PANDA-5.1	2.66013	0.158206
G2	PCAT-1-5.1	25.878	25.878	0.608935	G2	PCAT-1-5.1	25.8555	25.8555	-2.07513	PCAT-1-5.1	2.68406	0.155603
G3	PCAT-14-5.1	34.9743	34.9743	9.70523	G3	PCAT-14-5.1	33.9809	33.9809	6.05023	PCAT-14-5.1	3.655	0.0793845
G4	PCAT-29-5.1	35.9627	35.9627	10.6936	G4	PCAT-29-5.1	Undetermined	#DIV/0!	#DIV/0!	PCAT-29-5.1	#DIV/0!	#DIV/0!
G5	PCAT-32-5.1	26.9521	26.9521	1.68295	G5	PCAT-32-5.1	25.9096	25.9096	-2.0211	PCAT-32-5.1	3.70404	0.0767312
G6	PCAT-43-5.1	27.9548	27.9548	2.68567	G6	PCAT-43-5.1	27.9527	27.9527	0.0220081	PCAT-43-5.1	2.66367	0.157818
G7	PCGEM1-RT-5.2	27.9343	27.9343	2.66524	G7	PCGEM1-RT-5.2	28.9816	28.9816	1.05093	PCGEM1-RT-5.2	1.61431	0.326621
G8	PlncRNA1-5.1	25.9081	25.9081	0.639031	G8	PlncRNA1-5.1	25.9074	25.9074	-2.02329	PlncRNA1-5.1	2.66232	0.157966
G9	PR-AT2-5.1	30.9486	30.9486	5.67953	G9	PR-AT2-5.1	29.9299	29.9299	1.99921	PR-AT2-5.1	3.68031	0.0780037
G10	PtenP1-5.1	26.9416	26.9416	1.67245	G10	PtenP1-5.1	26.9287	26.9287	-1.00201	PtenP1-5.1	2.67446	0.156642
G11	PTENP1-AS-5.1	37.0509	37.0509	11.7818	G11	PTENP1-AS-5.1	37.0365	37.0365	9.1058	PTENP1-AS-5.1	2.67596	0.156479
G12	ROR-5.1	26.9334	26.9334	1.66428	G12	ROR-5.1	27.931	27.931	0.0002834	ROR-5.1
H1	Saf-5.1	29.0209	29.0209	3.7518	H1	Saf-5.1	27.9883	27.9883	0.057584	Saf-5.1
H2	SCA8-5.1	29.9774	29.9774	4.70832	H2	SCA8-5.1	29.9472	29.9472	2.01654	SCA8-5.1
H3	Sox2OT-5.1	34.9517	34.9517	9.68262	H3	Sox2OT-5.1	33.9886	33.9886	6.05796	Sox2OT-5.1
H4	TUG-5.1	29.9534	29.9534	4.68433	H4	TUG-5.1	27.9473	27.9473	0.0166618	TUG-5.1
H5	UCA1-5.1	34.9934	34.9934	9.72433	H5	UCA1-5.1	27.9682	27.9682	0.0375396	UCA1-5.1
H6	WT1-AS-5.1	30.002	30.002	4.73294	H6	WT1-AS-5.1	30.0237	30.0237	2.09301	WT1-AS-5.1
H7	5S rRNA-5.1	13.9363	13.9363		H7	5S rRNA-5.1	15.9331	15.9331
H8	ACTB-5.2	29.9496	29.9496		H8	ACTB-5.2	28.9681	28.9681
H9	B2M-5.1	22.9288	22.9288		H9	B2M-5.1	28.9262	28.9262
H10	PGK1-5.1	29.9348	29.9348		H10	PGK1-5.1	33.9455	33.9455
H11	GAPDH-5.1	26.9637	26.9637		H11	GAPDH-5.1	26.8975	26.8975
H12	HPRT1-5.1	27.9014	27.9014		H12	HPRT1-5.1	32.9135	32.9135
	AVE internal control	27.5357	25.2691			AVE internal control		27.9307

## Sheet: 3D data
	A	B	C	D	E	F	G	H
1	0.160804	0.0811744	#DIV/0!	0.0766788	0.156698	0.317984	0.158206
2	0.630703	0.630969	0.162067	0.0383989	0.161268	0.157973	0.155603
3	0.0396085	#DIV/0!	0.155869	0.161037	0.173417	0.155844	0.0793845
4	0.00121154	0.00116746	0.13446	0.0758472	#DIV/0!	#DIV/0!	#DIV/0!
5	0.157538	0.0802756	0.167417	0.308548	0.00947663	#DIV/0!	0.0767312
6	#DIV/0!	0.154371	0.0804056	0.160297	0.0774783	5.00142	0.157818
7	#DIV/0!	0.3287	0.155473	0.0779265	0.0800769	0.309725	0.326621
8	0.0805139	0.158782	0.158627	0.1492	0.0792327	0.0749041	0.157966
9	#DIV/0!	0.158195	0.159963	0.712232	87.4672	#DIV/0!	0.0780037
10	#DIV/0!	0.0774672	0.0773352	0.155856	0.31408	0.155538	0.156642
11	0.0397758	#DIV/0!	0.0743788	0.157479	0.157204	1.22188	0.156479
12	0.160563	0.0790547	0.0780654	0.686612	0.0778397	0.348099
Well	miRNA	Fold change
A1	21A-RT-5.1A	0.160804
A2	7SK RNA-5.1	0.630703
A3	AFAP1-AS1-5.1	0.0396085
A4	aHIF-5.1	0.00121154
A5	Ak023948-5.1	0.157538
A6	AK042766-5.1	#DIV/0!
A7	ANRIL-5.1	#DIV/0!
A8	Anti-NOS2A-5.1	0.0805139
A9	ATP6V1G2-DDX39B-5.1	#DIV/0!
A10	ATXN8OS-5.1	#DIV/0!
A11	BACE1-5.1	0.0397758
A12	BANCR-5.1	0.160563
B1	BC040587-5.1	0.0811744
B2	BC200-5.1	0.630969
B3	BCAR4-5.1	#DIV/0!
B4	BDNF-AS-5.1	0.00116746
B5	BLACAT1-5.1	0.0802756
B6	BPESC1-5.1	0.154371
B7	BX118339-5.1	0.3287
B8	C1QTNF9B-AS1-5.1	0.158782
B9	CASC2-5.1	0.158195
B10	CCAT1-5.1	0.0774672
B11	CCDC26-5.1	#DIV/0!
B12	CECR3-5.1	0.0790547
C1	CRNDE-5.1	#DIV/0!
C2	CTBP-AS-5.1	0.162067
C3	DANCR-5.1	0.155869
C4	DAOA-AS1-5.1	0.13446
C5	DD3-5.1	0.167417
C6	DGCR5-5.1	0.0804056
C7	DISC2-5.1	0.155473
C8	DLEU1-5.1	0.158627
C9	DLEU2-5.1	0.159963
C10	DLX6-AS1-5.1	0.0773352
C11	DNM3OS-5.1	0.0743788
C12	DSCAM-AS1-5.1	0.0780654
D1	ego-5.1	0.0766788
D2	EPB41L4A-AS1-5.1	0.0383989
D3	ESRG-5.1	0.161037
D4	FMR1-AS1-5.1	0.0758472
D5	Gas5-3.1	0.308548
D6	Gomafu-5.1	0.160297
D7	H19-5.1	0.0779265
D8	Har1a-5.1	0.1492
D9	Har1b-5.1	0.712232
D10	HCP5-5.1	0.155856
D11	Hotair-5.1	0.157479
D12	HotairM1-5.1	0.686612
E1	HOTTIP-5.1	0.156698
E2	HOXA11as	0.161268
E3	HTT-AS-5.1	0.173417
E4	HULC-5.1	#DIV/0!
E5	HYMAI-5.1	0.00947663
E6	IGF2-AS-5.1	0.0774783
E7	IPW-5.1	0.0800769
E8	KCNQ1DN-5.1	0.0792327
E9	Kucg1-5.1	87.4672
E10	LINC00032-5.1	0.31408
E11	LINC00271-5.1	0.157204
E12	LINC00312-5.1	0.0778397
F1	lincRNA-SFMBT2-5.1	0.317984
F2	lincRNA-VLDLR-5.1	0.157973
F3	Loc285194-5.1	0.155844
F4	LOC389023-5.1	#DIV/0!
F5	LUST-5.1	#DIV/0!
F6	Malat1-5.1	5.00142
F7	MEG3-5.3	0.309725
F8	MESTIT1-5.1	0.0749041
F9	MYCNOS-5.1	#DIV/0!
F10	ncRAN-5.1	0.155538
F11	NEAT1-5.1	1.22188
F12	NPPA-AS1-5.1	0.348099
G1	PANDA-5.1	0.158206
G2	PCAT-1-5.1	0.155603
G3	PCAT-14-5.1	0.0793845
G4	PCAT-29-5.1	#DIV/0!
G5	PCAT-32-5.1	0.0767312
G6	PCAT-43-5.1	0.157818
G7	PCGEM1-RT-5.2	0.326621
G8	PlncRNA1-5.1	0.157966
G9	PR-AT2-5.1	0.0780037
G10	PtenP1-5.1	0.156642
G11	PTENP1-AS-5.1	0.156479
	ROR-5.1
	Saf-5.1
	SCA8-5.1
	Sox2OT-5.1
	TUG-5.1
	UCA1-5.1
	WT1-AS-5.1
	5S rRNA-5.1
	ACTB-5.2
	B2M-5.1
	PGK1-5.1
	GAPDH-5.1
	HPRT1-5.1
