# Supplementary material for: Long non-coding RNAs may serve as biomarkers in breast cancer combined with primary lung cancer
Source: Oncotarget. 2017 Apr 21;8(35):58210–21. doi: 10.18632/oncotarget.17356 (PMC5601645; doi:10.18632/oncotarget.17356)
Supplement: Supplementary file 3 [file oncotarget-08-58210-s003.xls]

## Sheet: Plate arrangement
	Plate Array Arrangement
		1	2	3	4	5	6	7	8	9	10	11	12
	A	ADAMTS9-AS2	AIRN	AK058003	Alpha 250	APOA1-AS	APTR	ARA	CCAT2	BC017743	BC043430	Beta-gt	BIRC6-AS2
	B	BOK-AS1	CAHM	CAR IG10	CASC19	CASC21	CASC8	CBR3-AS1	CCAT2	CDR1 AS	CISTR	CYP4A22-AS1	DHRS4-AS1
	C	DHFR ut	Dio3os	DLG2-AS1	DQ786227	Emx2os	ERIC	Evf2	FALEC	FENDRR	FOXCUT	GACAT1	GACAT2
	D	GACAT3	GAPLINC	GATA3-as1	GDNF-AS1	GHET1	GHRLOS	HAGLR	HEIH	NCRMS	HOXA3as	HOXA6as	Inc00237
	E	INXS	JADRR	Jpx	Kcnq1ot1	KDM5BAS1	KRASP1	LEIGC	LINC00299	linc00467	LINC00538	LINC00568	LINC00570
	F	LINC00948	LINC00951	LINC00970	linc-MAF-4	LINCMD1	Lnc-DC	lncRNA-BGL3	lncRNA-CIR	lncUSMycn	LOC100887755	LSINCT5	LUCAT1
	G	LUNAR1	MEG9	MHRT	MIR100HG	MIR155HG	MIR17HG	MIR22HG	MIR31HG	MIR503HG	MIR600HG	MT1DP	MVIH
	H	Myclo-1	Myclo-2	NAMA	ncR-uPAR	Nespas	NPTN-IT1	5SrRNA	ACTB	B2M	PGK1	GAPDH	HPRT1

## Sheet: Ct data Results
Test sample plate data					Control sample plate data
										Normalized lncRNA Expression levels
Well	LncRNA	breast cancer tissue	Ct plate #2	DCt plate #1	Well	LncRNA	Adjacent tissue	Ct plate #2(average)	DCt plate #1	LncRNA	DDCt	lncRNA expression level compared to control
A1	ADAMTS9-AS2	37.0938	37.0938	8.97388	A1	ADAMTS9-AS2	34.9288	34.9288	7.33177	ADAMTS9-AS2	1.64211	0.320388
A2	AIRN	Undetermined	#DIV/0!	#DIV/0!	A2	AIRN	Undetermined	#DIV/0!	#DIV/0!	AIRN	#DIV/0!	#DIV/0!
A3	AK058003	Undetermined	#DIV/0!	#DIV/0!	A3	AK058003	37.0555	37.0555	9.45849	AK058003	#DIV/0!	#DIV/0!
A4	Alpha 250	35.9504	35.9504	7.83048	A4	Alpha 250	29.948	29.948	2.35099	Alpha 250	5.47949	0.0224135
A5	APOA1-AS	Undetermined	#DIV/0!	#DIV/0!	A5	APOA1-AS	32.9761	32.9761	5.37911	APOA1-AS	#DIV/0!	#DIV/0!
A6	APTR	34.9599	34.9599	6.83997	A6	APTR	Undetermined	#DIV/0!	#DIV/0!	APTR	#DIV/0!	#DIV/0!
A7	ARA	Undetermined	#DIV/0!	#DIV/0!	A7	ARA	29.0215	29.0215	1.42444	ARA	#DIV/0!	#DIV/0!
A8	CCAT2	Undetermined	#DIV/0!	#DIV/0!	A8	CCAT2	29.0164	29.0164	1.41938	CCAT2	#DIV/0!	#DIV/0!
A9	BC017743	24.9294	24.9294	-3.19054	A9	BC017743	17.9263	17.9263	-9.67075	BC017743	6.48021	0.0112012
A10	BC043430	33.9546	33.9546	5.83466	A10	BC043430	28.9937	28.9937	1.39672	BC043430	4.43793	0.046137
A11	Beta-gt	27.9234	27.9234	-0.196478	A11	Beta-gt	21.9132	21.9132	-5.68376	Beta-gt	5.48729	0.0222927
A12	BIRC6-AS2	Undetermined	#DIV/0!	#DIV/0!	A12	BIRC6-AS2	37.0574	37.0574	9.46039	BIRC6-AS2	#DIV/0!	#DIV/0!
B1	BOK-AS1	36.9909	36.9909	8.87095	B1	BOK-AS1	29.9466	29.9466	2.34961	BOK-AS1	6.52134	0.0108863
B2	CAHM	36.9629	36.9629	8.84299	B2	CAHM	28.9639	28.9639	1.36687	CAHM	7.47612	0.00561648
B3	CAR IG10	Undetermined	#DIV/0!	#DIV/0!	B3	CAR IG10	36.9322	36.9322	9.33522	CAR IG10	#DIV/0!	#DIV/0!
B4	CASC19	Undetermined	#DIV/0!	#DIV/0!	B4	CASC19	Undetermined	#DIV/0!	#DIV/0!	CASC19	#DIV/0!	#DIV/0!
B5	CASC21	37.1081	37.1081	8.98815	B5	CASC21	34.9408	34.9408	7.34376	CASC21	1.6444	0.31988
B6	CASC8	37.0988	37.0988	8.97885	B6	CASC8	31.9822	31.9822	4.38515	CASC8	4.5937	0.0414152
B7	CBR3-AS1	Undetermined	#DIV/0!	#DIV/0!	B7	CBR3-AS1	Undetermined	#DIV/0!	#DIV/0!	CBR3-AS1	#DIV/0!	#DIV/0!
B8	CCAT2	37.1084	37.1084	8.98849	B8	CCAT2	28.988	28.988	1.39095	CCAT2	7.59755	0.00516309
B9	CDR1 AS	32.9294	32.9294	4.8095	B9	CDR1 AS	27.9616	27.9616	0.364588	CDR1 AS	4.44492	0.0459142
B10	CISTR	35.9359	35.9359	7.81603	B10	CISTR	29.9396	29.9396	2.34261	CISTR	5.47342	0.0225079
B11	CYP4A22-AS1	Undetermined	#DIV/0!	#DIV/0!	B11	CYP4A22-AS1	37.0647	37.0647	9.46766	CYP4A22-AS1	#DIV/0!	#DIV/0!
B12	DHRS4-AS1	37.061	37.061	8.9411	B12	DHRS4-AS1	31.961	31.961	4.36396	DHRS4-AS1	4.57714	0.0418932
C1	DHFR ut	Undetermined	#DIV/0!	#DIV/0!	C1	DHFR ut	36.9253	36.9253	9.32829	DHFR ut	#DIV/0!	#DIV/0!
C2	Dio3os	30.9684	30.9684	2.84846	C2	Dio3os	28.9572	28.9572	1.36015	Dio3os	1.4883	0.356432
C3	DLG2-AS1	Undetermined	#DIV/0!	#DIV/0!	C3	DLG2-AS1	29.9498	29.9498	2.35278	DLG2-AS1	#DIV/0!	#DIV/0!
C4	DQ786227	36.986	36.986	8.86607	C4	DQ786227	27.9697	27.9697	0.372698	DQ786227	8.49337	0.00277486
C5	Emx2os	34.9724	34.9724	6.85253	C5	Emx2os	29.9694	29.9694	2.37239	Emx2os	4.48014	0.0448068
C6	ERIC	33.9908	33.9908	5.87087	C6	ERIC	27.9309	27.9309	0.333897	ERIC	5.53697	0.021538
C7	Evf2	Undetermined	#DIV/0!	#DIV/0!	C7	Evf2	28.9939	28.9939	1.39692	Evf2	#DIV/0!	#DIV/0!
C8	FALEC	Undetermined	#DIV/0!	#DIV/0!	C8	FALEC	Undetermined	#DIV/0!	#DIV/0!	FALEC	#DIV/0!	#DIV/0!
C9	FENDRR	35.9554	35.9554	7.8355	C9	FENDRR	27.9275	27.9275	0.330533	FENDRR	7.50497	0.00550529
C10	FOXCUT	35.955	35.955	7.83505	C10	FOXCUT	26.889	26.889	-0.708032	FOXCUT	8.54308	0.00268087
C11	GACAT1	Undetermined	#DIV/0!	#DIV/0!	C11	GACAT1	Undetermined	#DIV/0!	#DIV/0!	GACAT1	#DIV/0!	#DIV/0!
C12	GACAT2	37.0143	37.0143	8.8944	C12	GACAT2	29.9448	29.9448	2.34782	GACAT2	6.54657	0.0106976
D1	GACAT3	Undetermined	#DIV/0!	#DIV/0!	D1	GACAT3	37.0684	37.0684	9.47136	GACAT3	#DIV/0!	#DIV/0!
D2	GAPLINC	Undetermined	#DIV/0!	#DIV/0!	D2	GAPLINC	Undetermined	#DIV/0!	#DIV/0!	GAPLINC	#DIV/0!	#DIV/0!
D3	GATA3-as1	Undetermined	#DIV/0!	#DIV/0!	D3	GATA3-as1	29.0209	29.0209	1.42393	GATA3-as1	#DIV/0!	#DIV/0!
D4	GDNF-AS1	Undetermined	#DIV/0!	#DIV/0!	D4	GDNF-AS1	Undetermined	#DIV/0!	#DIV/0!	GDNF-AS1	#DIV/0!	#DIV/0!
D5	GHET1	36.9934	36.9934	8.8735	D5	GHET1	29.9452	29.9452	2.34815	GHET1	6.52534	0.0108561
D6	GHRLOS	31.9948	31.9948	3.87485	D6	GHRLOS	27.9349	27.9349	0.337838	GHRLOS	3.53702	0.0861493
D7	HAGLR	36.9833	36.9833	8.86343	D7	HAGLR	25.9363	25.9363	-1.66074	HAGLR	10.5242	0.000679064
D8	HEIH	32.9721	32.9721	4.85216	D8	HEIH	25.9015	25.9015	-1.69547	HEIH	6.54763	0.0106897
D9	NCRMS	36.9715	36.9715	8.85163	D9	NCRMS	Undetermined	#DIV/0!	#DIV/0!	NCRMS	#DIV/0!	#DIV/0!
D10	HOXA3as	Undetermined	#DIV/0!	#DIV/0!	D10	HOXA3as	Undetermined	#DIV/0!	#DIV/0!	HOXA3as	#DIV/0!	#DIV/0!
D11	HOXA6as	37.0972	37.0972	8.97729	D11	HOXA6as	28.9418	28.9418	1.34481	HOXA6as	7.63248	0.00503959
D12	Inc00237	Undetermined	#DIV/0!	#DIV/0!	D12	Inc00237	26.908	26.908	-0.688985	Inc00237	#DIV/0!	#DIV/0!
E1	INXS	34.9743	34.9743	6.85438	E1	INXS	27.9399	27.9399	0.34286	INXS	6.51152	0.0109607
E2	JADRR	37.0588	37.0588	8.93886	E2	JADRR	36.96	36.96	9.36302	JADRR	-0.424155	1.34179
E3	Jpx	Undetermined	#DIV/0!	#DIV/0!	E3	Jpx	29	29	1.40295	Jpx	#DIV/0!	#DIV/0!
E4	Kcnq1ot1	36.921	36.921	8.80105	E4	Kcnq1ot1	28.9973	28.9973	1.40027	Kcnq1ot1	7.40078	0.00591756
E5	KDM5BAS1	Undetermined	#DIV/0!	#DIV/0!	E5	KDM5BAS1	Undetermined	#DIV/0!	#DIV/0!	KDM5BAS1	#DIV/0!	#DIV/0!
E6	KRASP1	30.9924	30.9924	2.87245	E6	KRASP1	28.9462	28.9462	1.34917	KRASP1	1.52328	0.347893
E7	LEIGC	21.9492	21.9492	-6.17076	E7	LEIGC	18.9158	18.9158	-8.6812	LEIGC	2.51045	0.175501
E8	LINC00299	Undetermined	#DIV/0!	#DIV/0!	E8	LINC00299	Undetermined	#DIV/0!	#DIV/0!	LINC00299	#DIV/0!	#DIV/0!
E9	linc00467	Undetermined	#DIV/0!	#DIV/0!	E9	linc00467	36.9061	36.9061	9.30907	linc00467	#DIV/0!	#DIV/0!
E10	LINC00538	Undetermined	#DIV/0!	#DIV/0!	E10	LINC00538	36.0062	36.0062	8.40921	LINC00538	#DIV/0!	#DIV/0!
E11	LINC00568	Undetermined	#DIV/0!	#DIV/0!	E11	LINC00568	Undetermined	#DIV/0!	#DIV/0!	LINC00568	#DIV/0!	#DIV/0!
E12	LINC00570	Undetermined	#DIV/0!	#DIV/0!	E12	LINC00570	37.186	37.186	9.58901	LINC00570	#DIV/0!	#DIV/0!
F1	LINC00948	Undetermined	#DIV/0!	#DIV/0!	F1	LINC00948	Undetermined	#DIV/0!	#DIV/0!	LINC00948	#DIV/0!	#DIV/0!
F2	LINC00951	Undetermined	#DIV/0!	#DIV/0!	F2	LINC00951	29.9153	29.9153	2.31826	LINC00951	#DIV/0!	#DIV/0!
F3	LINC00970	Undetermined	#DIV/0!	#DIV/0!	F3	LINC00970	Undetermined	#DIV/0!	#DIV/0!	LINC00970	#DIV/0!	#DIV/0!
F4	linc-MAF-4	35.9755	35.9755	7.85559	F4	linc-MAF-4	26.9317	26.9317	-0.665305	linc-MAF-4	8.5209	0.00272242
F5	LINCMD1	37.1357	37.1357	9.01577	F5	LINCMD1	36.9861	36.9861	9.38907	LINCMD1	-0.373302	1.29531
F6	Lnc-DC	Undetermined	#DIV/0!	#DIV/0!	F6	Lnc-DC	Undetermined	#DIV/0!	#DIV/0!	Lnc-DC	#DIV/0!	#DIV/0!
F7	lncRNA-BGL3	30.9827	30.9827	2.86277	F7	lncRNA-BGL3	27.9066	27.9066	0.309539	lncRNA-BGL3	2.55323	0.170373
F8	lncRNA-CIR	36.9488	36.9488	8.82892	F8	lncRNA-CIR	28.9707	28.9707	1.37371	lncRNA-CIR	7.45522	0.00569844
F9	lncUSMycn	Undetermined	#DIV/0!	#DIV/0!	F9	lncUSMycn	Undetermined	#DIV/0!	#DIV/0!	lncUSMycn	#DIV/0!	#DIV/0!
F10	LOC100887755	Undetermined	#DIV/0!	#DIV/0!	F10	LOC100887755	Undetermined	#DIV/0!	#DIV/0!	LOC100887755	#DIV/0!	#DIV/0!
F11	LSINCT5	35.9791	35.9791	7.85922	F11	LSINCT5	27.9115	27.9115	0.314482	LSINCT5	7.54474	0.0053556
F12	LUCAT1	Undetermined	#DIV/0!	#DIV/0!	F12	LUCAT1	Undetermined	#DIV/0!	#DIV/0!	LUCAT1	#DIV/0!	#DIV/0!
G1	LUNAR1	35.9709	35.9709	7.85096	G1	LUNAR1	26.9181	26.9181	-0.678882	LUNAR1	8.52984	0.0027056
G2	MEG9	33.9944	33.9944	5.87451	G2	MEG9	29.9479	29.9479	2.35091	MEG9	3.5236	0.0869542
G3	MHRT	32.9556	32.9556	4.83572	G3	MHRT	29.9492	29.9492	2.35216	MHRT	2.48355	0.178803
G4	MIR100HG	32.9597	32.9597	4.83975	G4	MIR100HG	27.9417	27.9417	0.344666	MIR100HG	4.49509	0.044345
G5	MIR155HG	Undetermined	#DIV/0!	#DIV/0!	G5	MIR155HG	27.9455	27.9455	0.348536	MIR155HG	#DIV/0!	#DIV/0!
G6	MIR17HG	36.9575	36.9575	8.83754	G6	MIR17HG	34.9662	34.9662	7.3692	MIR17HG	1.46833	0.361399
G7	MIR22HG	31.981	31.981	3.86112	G7	MIR22HG	27.9355	27.9355	0.338444	MIR22HG	3.52267	0.0870102
G8	MIR31HG	Undetermined	#DIV/0!	#DIV/0!	G8	MIR31HG	37.1354	37.1354	9.53841	MIR31HG	#DIV/0!	#DIV/0!
G9	MIR503HG	Undetermined	#DIV/0!	#DIV/0!	G9	MIR503HG	36.9356	36.9356	9.33863	MIR503HG	#DIV/0!	#DIV/0!
G10	MIR600HG	29.9798	29.9798	1.85991	G10	MIR600HG	27.916	27.916	0.318965	MIR600HG	1.54094	0.343661
G11	MT1DP	Undetermined	#DIV/0!	#DIV/0!	G11	MT1DP	Undetermined	#DIV/0!	#DIV/0!	MT1DP	#DIV/0!	#DIV/0!
G12	MVIH	Undetermined	#DIV/0!	#DIV/0!	G12	MVIH	27.915	27.915	0.317948	MVIH
H1	Myclo-1	37.1167	37.1167	8.99676	H1	Myclo-1	33.9746	33.9746	6.37761	Myclo-1
H2	Myclo-2	30.9678	30.9678	2.84784	H2	Myclo-2	28.9532	28.9532	1.35621	Myclo-2
H3	NAMA	36.9496	36.9496	8.82973	H3	NAMA	34.9402	34.9402	7.34317	NAMA
H4	ncR-uPAR	26.9421	26.9421	-1.17786	H4	ncR-uPAR	23.9404	23.9404	-3.65658	ncR-uPAR
H5	Nespas	37.126	37.126	9.00604	H5	Nespas	34.9605	34.9605	7.36346	Nespas
H6	NPTN-IT1	37.0071	37.0071	8.88716	H6	NPTN-IT1	Undetermined	#DIV/0!	#DIV/0!	NPTN-IT1
H7	5S rRNA-5.1	13.9376	13.9376		H7	5S rRNA-5.1	15.9288	15.9288
H8	ACTB-5.2	35.955	35.955		H8	ACTB-5.2	28.9752	28.9752
H9	B2M-5.1	23.9717	23.9717		H9	B2M-5.1	28.9246	28.9246
H10	PGK1-5.1	30.971	30.971		H10	PGK1-5.1	33.9212	33.9212
H11	GAPDH-5.1	35.9727	35.9727		H11	GAPDH-5.1	25.9147	25.9147
H12	HPRT1-5.1	27.9116	27.9116		H12	HPRT1-5.1	31.9175	31.9175
	AVE internal control		28.1199			AVE internal control		27.597

## Sheet: 3D data
	A	B	C	D	E	F	G	H
1	0.320388	0.0108863	#DIV/0!	#DIV/0!	0.0109607	#DIV/0!	0.0027056
2	#DIV/0!	0.00561648	0.356432	#DIV/0!	1.34179	#DIV/0!	0.0869542
3	#DIV/0!	#DIV/0!	#DIV/0!	#DIV/0!	#DIV/0!	#DIV/0!	0.178803
4	0.0224135	#DIV/0!	0.00277486	#DIV/0!	0.00591756	0.00272242	0.044345
5	#DIV/0!	0.31988	0.0448068	0.0108561	#DIV/0!	1.29531	#DIV/0!
6	#DIV/0!	0.0414152	0.021538	0.0861493	0.347893	#DIV/0!	0.361399
7	#DIV/0!	#DIV/0!	#DIV/0!	0.000679064	0.175501	0.170373	0.0870102
8	#DIV/0!	0.00516309	#DIV/0!	0.0106897	#DIV/0!	0.00569844	#DIV/0!
9	0.0112012	0.0459142	0.00550529	#DIV/0!	#DIV/0!	#DIV/0!	#DIV/0!
10	0.046137	0.0225079	0.00268087	#DIV/0!	#DIV/0!	#DIV/0!	0.343661
11	0.0222927	#DIV/0!	#DIV/0!	0.00503959	#DIV/0!	0.0053556	#DIV/0!
12	#DIV/0!	0.0418932	0.0106976	#DIV/0!	#DIV/0!	#DIV/0!
Well	miRNA	Fold change
A1	ADAMTS9-AS2	0.320388
A2	AIRN	#DIV/0!
A3	AK058003	#DIV/0!
A4	Alpha 250	0.0224135
A5	APOA1-AS	#DIV/0!
A6	APTR	#DIV/0!
A7	ARA	#DIV/0!
A8	CCAT2	#DIV/0!
A9	BC017743	0.0112012
A10	BC043430	0.046137
A11	Beta-gt	0.0222927
A12	BIRC6-AS2	#DIV/0!
B1	BOK-AS1	0.0108863
B2	CAHM	0.00561648
B3	CAR IG10	#DIV/0!
B4	CASC19	#DIV/0!
B5	CASC21	0.31988
B6	CASC8	0.0414152
B7	CBR3-AS1	#DIV/0!
B8	CCAT2	0.00516309
B9	CDR1 AS	0.0459142
B10	CISTR	0.0225079
B11	CYP4A22-AS1	#DIV/0!
B12	DHRS4-AS1	0.0418932
C1	DHFR ut	#DIV/0!
C2	Dio3os	0.356432
C3	DLG2-AS1	#DIV/0!
C4	DQ786227	0.00277486
C5	Emx2os	0.0448068
C6	ERIC	0.021538
C7	Evf2	#DIV/0!
C8	FALEC	#DIV/0!
C9	FENDRR	0.00550529
C10	FOXCUT	0.00268087
C11	GACAT1	#DIV/0!
C12	GACAT2	0.0106976
D1	GACAT3	#DIV/0!
D2	GAPLINC	#DIV/0!
D3	GATA3-as1	#DIV/0!
D4	GDNF-AS1	#DIV/0!
D5	GHET1	0.0108561
D6	GHRLOS	0.0861493
D7	HAGLR	0.000679064
D8	HEIH	0.0106897
D9	NCRMS	#DIV/0!
D10	HOXA3as	#DIV/0!
D11	HOXA6as	0.00503959
D12	Inc00237	#DIV/0!
E1	INXS	0.0109607
E2	JADRR	1.34179
E3	Jpx	#DIV/0!
E4	Kcnq1ot1	0.00591756
E5	KDM5BAS1	#DIV/0!
E6	KRASP1	0.347893
E7	LEIGC	0.175501
E8	LINC00299	#DIV/0!
E9	linc00467	#DIV/0!
E10	LINC00538	#DIV/0!
E11	LINC00568	#DIV/0!
E12	LINC00570	#DIV/0!
F1	LINC00948	#DIV/0!
F2	LINC00951	#DIV/0!
F3	LINC00970	#DIV/0!
F4	linc-MAF-4	0.00272242
F5	LINCMD1	1.29531
F6	Lnc-DC	#DIV/0!
F7	lncRNA-BGL3	0.170373
F8	lncRNA-CIR	0.00569844
F9	lncUSMycn	#DIV/0!
F10	LOC100887755	#DIV/0!
F11	LSINCT5	0.0053556
F12	LUCAT1	#DIV/0!
G1	LUNAR1	0.0027056
G2	MEG9	0.0869542
G3	MHRT	0.178803
G4	MIR100HG	0.044345
G5	MIR155HG	#DIV/0!
G6	MIR17HG	0.361399
G7	MIR22HG	0.0870102
G8	MIR31HG	#DIV/0!
G9	MIR503HG	#DIV/0!
G10	MIR600HG	0.343661
G11	MT1DP	#DIV/0!
G12	MVIH
H1	Myclo-1
H2	Myclo-2
H3	NAMA
H4	ncR-uPAR
H5	Nespas
H6	NPTN-IT1
H7	5S rRNA-5.1
H8	ACTB-5.2
H9	B2M-5.1
H10	PGK1-5.1
H11	GAPDH-5.1
H12	HPRT1-5.1
