# Supplementary material for: Long non-coding RNAs may serve as biomarkers in breast cancer combined with primary lung cancer
Source: Oncotarget. 2017 Apr 21;8(35):58210–21. doi: 10.18632/oncotarget.17356 (PMC5601645; doi:10.18632/oncotarget.17356)
Supplement: Supplementary file 4 [file oncotarget-08-58210-s004.xls]

## Sheet: Plate arrangement
	Plate Array Arrangement
		1	2	3	4	5	6	7	8	9	10	11	12
	A	21A	7SK	AFAP1-AS1	aHIF	AK023948	AK042766	ANRIL	Anti-NOS2A	ATP6V1G2	ATXXN8OS	BACE1	BANCR
	B	BC04058	BC200	BCAR4	BDNF-AS	LBLACAT1	BPESC1	BX118339	C1QTNF9 B-AS1	CASC2	CCAT1	CCDC26	CECR3
	C	CRNDE	CTBP-AS	DANCR	DAOA-AS1	DD3	DGCR5	DISC2	DLEU1	DLEU2	DLX6-AS1	DNM3OS	DSCAM-AS1
	D	ego	EPB41L4 A-AS1	ESRG	FMR1-AS1	Gas5	Gomafu	H19	Har1a	Har1b	HCP5	Hotair	Hotair M1
	E	HOTTIP	HOXA11 as	HTT-AS	HULC	HYMAI	IGF2-AS	IPW	KCNQ1DN	Kucg1	LINC00032	LINC00271	LINC00312
	F	lincRNA-SFMBT2	lincRNA-VLDLR	Loc285194	LOC389023	LUST	Malat1	MEG3	MESTIT1	MYCNOS	ncRAN	NEAT1	NPPA-AS1
	G	PANDA	PCAT-1	PCAT-14	PCAT-29	PCAT-32	PCAT-43	PCGEM1	PlncRNA1	PR-AT2	PtenP1	PTENP1-AS	ROR
	H	Saf	SCA8	Sox2OT	TUG	UCA1	WT1-AS	5SrRNA	ACTB	B2M	PGK1	GAPDH	HPRT1

## Sheet: Ct data Results
Test sample plate data					Control sample plate data
	Sample No	lung cancer tissue	Test samples Ct average			control samples	Adjacent tissue	Control samples Ct average		Normalized lncRNA Expression levels
Well	LncRNA	Ct plate #1	Ct plate #1	DCt plate #1	Well	LncRNA		Ct plate #1(average)	DCt plate #1	LncRNA	DDCt	lncRNA expression level compared to control
A1	21A-RT-5.1A	17.9159	17.9159	-9.63319	A1	21A-RT-5.1A	16.9319	16.9319	-10.9988	21A-RT-5.1A	1.3656	0.388074
A2	7SK RNA-5.1	20.929	20.929	-6.62004	A2	7SK RNA-5.1	21.9302	21.9302	-6.00043	7SK RNA-5.1	-0.619612	1.53646
A3	AFAP1-AS1-5.1	36.981	36.981	9.43191	A3	AFAP1-AS1-5.1	33.9937	33.9937	6.06306	AFAP1-AS1-5.1	3.36885	0.0968001
A4	aHIF-5.1	27.9324	27.9324	0.38333	A4	aHIF-5.1	28.0198	28.0198	0.0890876	aHIF-5.1	0.294242	0.815501
A5	Ak023948-5.1	32.9585	32.9585	5.4095	A5	Ak023948-5.1	31.0004	31.0004	3.06977	Ak023948-5.1	2.33973	0.197547
A6	AK042766-5.1	Undetermined	#DIV/0!	#DIV/0!	A6	AK042766-5.1	37.0158	37.0158	9.08509	AK042766-5.1	#DIV/0!	#DIV/0!
A7	ANRIL-5.1	Undetermined	#DIV/0!	#DIV/0!	A7	ANRIL-5.1	Undetermined	#DIV/0!	#DIV/0!	ANRIL-5.1	#DIV/0!	#DIV/0!
A8	Anti-NOS2A-5.1	34.9708	34.9708	7.42181	A8	Anti-NOS2A-5.1	31.0104	31.0104	3.0797	Anti-NOS2A-5.1	4.3421	0.0493056
A9	ATP6V1G2-DDX39B-5.1	35.9574	35.9574	8.40834	A9	ATP6V1G2-DDX39B-5.1	Undetermined	#DIV/0!	#DIV/0!	ATP6V1G2-DDX39B-5.1	#DIV/0!	#DIV/0!
A10	ATXN8OS-5.1	Undetermined	#DIV/0!	#DIV/0!	A10	ATXN8OS-5.1	Undetermined	#DIV/0!	#DIV/0!	ATXN8OS-5.1	#DIV/0!	#DIV/0!
A11	BACE1-5.1	36.9429	36.9429	9.39384	A11	BACE1-5.1	35.0126	35.0126	7.08198	BACE1-5.1	2.31186	0.2014
A12	BANCR-5.1	32.9856	32.9856	5.43653	A12	BANCR-5.1	36.9796	36.9796	9.04893	BANCR-5.1	-3.6124	12.2304
B1	BC040587-5.1	31.9858	31.9858	4.43672	B1	BC040587-5.1	29.0148	29.0148	1.08414	BC040587-5.1	3.35258	0.0978976
B2	BC200-5.1	31.9384	31.9384	4.38936	B2	BC200-5.1	32.9767	32.9767	5.04605	BC200-5.1	-0.656695	1.57647
B3	BCAR4-5.1	Undetermined	#DIV/0!	#DIV/0!	B3	BCAR4-5.1	37.1219	37.1219	9.19125	BCAR4-5.1	#DIV/0!	#DIV/0!
B4	BDNF-AS-5.1	30.9734	30.9734	3.42432	B4	BDNF-AS-5.1	27.9419	27.9419	0.011264	BDNF-AS-5.1	3.41306	0.0938786
B5	BLACAT1-5.1	31.9536	31.9536	4.40461	B5	BLACAT1-5.1	28.9666	28.9666	1.03589	BLACAT1-5.1	3.36872	0.0968086
B6	BPESC1-5.1	31.9867	31.9867	4.43763	B6	BPESC1-5.1	29.0189	29.0189	1.08827	BPESC1-5.1	3.34936	0.0981166
B7	BX118339-5.1	31.998	31.998	4.44901	B7	BX118339-5.1	31.0264	31.0264	3.09569	BX118339-5.1	1.35332	0.391391
B8	C1QTNF9B-AS1-5.1	Undetermined	#DIV/0!	#DIV/0!	B8	C1QTNF9B-AS1-5.1	37.0986	37.0986	9.16793	C1QTNF9B-AS1-5.1	#DIV/0!	#DIV/0!
B9	CASC2-5.1	31.9511	31.9511	4.40202	B9	CASC2-5.1	28.9574	28.9574	1.02675	CASC2-5.1	3.37526	0.0963706
B10	CCAT1-5.1	25.9157	25.9157	-1.63337	B10	CCAT1-5.1	22.8994	22.8994	-5.03128	CCAT1-5.1	3.39791	0.0948698
B11	CCDC26-5.1	Undetermined	#DIV/0!	#DIV/0!	B11	CCDC26-5.1	36.9738	36.9738	9.04315	CCDC26-5.1	#DIV/0!	#DIV/0!
B12	CECR3-5.1	31.945	31.945	4.396	B12	CECR3-5.1	28.9419	28.9419	1.01128	CECR3-5.1	3.38472	0.0957409
C1	CRNDE-5.1	Undetermined	#DIV/0!	#DIV/0!	C1	CRNDE-5.1	Undetermined	#DIV/0!	#DIV/0!	CRNDE-5.1	#DIV/0!	#DIV/0!
C2	CTBP-AS-5.1	37.1756	37.1756	9.62659	C2	CTBP-AS-5.1	37.1555	37.1555	9.22488	CTBP-AS-5.1	0.401716	0.756958
C3	DANCR-5.1	30.9752	30.9752	3.42617	C3	DANCR-5.1	28.9854	28.9854	1.05471	DANCR-5.1	2.37145	0.193251
C4	DAOA-AS1-5.1	37.0861	37.0861	9.53706	C4	DAOA-AS1-5.1	36.8528	36.8528	8.92211	DAOA-AS1-5.1	0.614946	0.652954
C5	DD3-5.1	37.1746	37.1746	9.62561	C5	DD3-5.1	37.0659	37.0659	9.13521	DD3-5.1	0.4904	0.711828
C6	DGCR5-5.1	34.0317	34.0317	6.4827	C6	DGCR5-5.1	31.0226	31.0226	3.0919	DGCR5-5.1	3.39081	0.0953377
C7	DISC2-5.1	30.9917	30.9917	3.44268	C7	DISC2-5.1	29.0009	29.0009	1.07024	DISC2-5.1	2.37244	0.193119
C8	DLEU1-5.1	16.9316	16.9316	-10.6175	C8	DLEU1-5.1	15.9503	15.9503	-11.9804	DLEU1-5.1	1.36292	0.388793
C9	DLEU2-5.1	16.9157	16.9157	-10.6333	C9	DLEU2-5.1	15.9536	15.9536	-11.977	DLEU2-5.1	1.34374	0.393998
C10	DLX6-AS1-5.1	32.96	32.96	5.41098	C10	DLX6-AS1-5.1	29.9686	29.9686	2.03796	DLX6-AS1-5.1	3.37302	0.0965207
C11	DNM3OS-5.1	29.9851	29.9851	2.43607	C11	DNM3OS-5.1	26.9118	26.9118	-1.01888	DNM3OS-5.1	3.45495	0.0911922
C12	DSCAM-AS1-5.1	28.9248	28.9248	1.37578	C12	DSCAM-AS1-5.1	27.9414	27.9414	0.0106861	DSCAM-AS1-5.1	1.36509	0.38821
D1	ego-5.1	28.9921	28.9921	1.44309	D1	ego-5.1	26.9322	26.9322	-0.998429	ego-5.1	2.44151	0.18409
D2	EPB41L4A-AS1-5.1	32.9386	32.9386	5.38951	D2	EPB41L4A-AS1-5.1	28.9556	28.9556	1.02495	EPB41L4A-AS1-5.1	4.36456	0.048544
D3	ESRG-5.1	31.9535	31.9535	4.40451	D3	ESRG-5.1	29.9841	29.9841	2.05346	ESRG-5.1	2.35104	0.196004
D4	FMR1-AS1-5.1	31.9453	31.9453	4.3963	D4	FMR1-AS1-5.1	29.954	29.954	2.02328	FMR1-AS1-5.1	2.37301	0.193042
D5	Gas5-3.1	27.891	27.891	0.341948	D5	Gas5-3.1	26.8982	26.8982	-1.03251	Gas5-3.1	1.37446	0.385697
D6	Gomafu-5.1	37.1142	37.1142	9.5652	D6	Gomafu-5.1	37.025	37.025	9.09431	Gomafu-5.1	0.470884	0.721523
D7	H19-5.1	35.9297	35.9297	8.38064	D7	H19-5.1	35.9509	35.9509	8.02022	H19-5.1	0.360418	0.778939
D8	Har1a-5.1	37.109	37.109	9.56001	D8	Har1a-5.1	36.9878	36.9878	9.05708	Har1a-5.1	0.502923	0.705675
D9	Har1b-5.1	Undetermined	#DIV/0!	#DIV/0!	D9	Har1b-5.1	37.1114	37.1114	9.18074	Har1b-5.1	#DIV/0!	#DIV/0!
D10	HCP5-5.1	29.9354	29.9354	2.38631	D10	HCP5-5.1	26.9093	26.9093	-1.02132	HCP5-5.1	3.40763	0.0942326
D11	Hotair-5.1	29.9139	29.9139	2.36485	D11	Hotair-5.1	27.9124	27.9124	-0.0183075	Hotair-5.1	2.38315	0.19169
D12	HotairM1-5.1	35.938	35.938	8.38894	D12	HotairM1-5.1	37.0533	37.0533	9.12265	HotairM1-5.1	-0.733702	1.6629
E1	HOTTIP-5.1	29.9389	29.9389	2.3899	E1	HOTTIP-5.1	27.9342	27.9342	0.00351636	HOTTIP-5.1	2.38639	0.191261
E2	HOXA11as	37.0787	37.0787	9.52966	E2	HOXA11as	36.945	36.945	9.01429	HOXA11as	0.515367	0.699615
E3	HTT-AS-5.1	37.3882	37.3882	9.83914	E3	HTT-AS-5.1	37.0764	37.0764	9.14576	HTT-AS-5.1	0.69338	0.618403
E4	HULC-5.1	Undetermined	#DIV/0!	#DIV/0!	E4	HULC-5.1	Undetermined	#DIV/0!	#DIV/0!	HULC-5.1	#DIV/0!	#DIV/0!
E5	HYMAI-5.1	35.9965	35.9965	8.44745	E5	HYMAI-5.1	31.9541	31.9541	4.02343	HYMAI-5.1	4.42402	0.0465841
E6	IGF2-AS-5.1	33.9936	33.9936	6.44453	E6	IGF2-AS-5.1	29.959	29.959	2.02836	IGF2-AS-5.1	4.41617	0.0468383
E7	IPW-5.1	36.9636	36.9636	9.41456	E7	IPW-5.1	35.9791	35.9791	8.04839	IPW-5.1	1.36617	0.387919
E8	KCNQ1DN-5.1	35.9619	35.9619	8.41289	E8	KCNQ1DN-5.1	32.9707	32.9707	5.04007	KCNQ1DN-5.1	3.37282	0.0965342
E9	Kucg1-5.1	31.9267	31.9267	4.37771	E9	Kucg1-5.1	37.0468	37.0468	9.1161	Kucg1-5.1	-4.73839	26.693
E10	LINC00032-5.1	36.9784	36.9784	9.42939	E10	LINC00032-5.1	37.0077	37.0077	9.07707	LINC00032-5.1	0.352327	0.78332
E11	LINC00271-5.1	31.9448	31.9448	4.39581	E11	LINC00271-5.1	31.9438	31.9438	4.01313	LINC00271-5.1	0.38268	0.767011
E12	LINC00312-5.1	31.9518	31.9518	4.40274	E12	LINC00312-5.1	29.9654	29.9654	2.03472	LINC00312-5.1	2.36803	0.19371
F1	lincRNA-SFMBT2-5.1	27.9489	27.9489	0.399863	F1	lincRNA-SFMBT2-5.1	26.942	26.942	-0.988637	lincRNA-SFMBT2-5.1	1.3885	0.381962
F2	lincRNA-VLDLR-5.1	27.919	27.919	0.369929	F2	lincRNA-VLDLR-5.1	26.922	26.922	-1.0087	lincRNA-VLDLR-5.1	1.37863	0.384583
F3	Loc285194-5.1	30.9718	30.9718	3.42277	F3	Loc285194-5.1	28.9765	28.9765	1.04581	Loc285194-5.1	2.37696	0.192515
F4	LOC389023-5.1	Undetermined	#DIV/0!	#DIV/0!	F4	LOC389023-5.1	Undetermined	#DIV/0!	#DIV/0!	LOC389023-5.1	#DIV/0!	#DIV/0!
F5	LUST-5.1	35.9404	35.9404	8.39137	F5	LUST-5.1	Undetermined	#DIV/0!	#DIV/0!	LUST-5.1	#DIV/0!	#DIV/0!
F6	Malat1-5.1	20.9624	20.9624	-6.58663	F6	Malat1-5.1	26.0029	26.0029	-1.92776	Malat1-5.1	-4.65887	25.2616
F7	MEG3-5.3	32.9534	32.9534	5.40437	F7	MEG3-5.3	31.9251	31.9251	3.99442	MEG3-5.3	1.40995	0.376325
F8	MESTIT1-5.1	30.9607	30.9607	3.41169	F8	MESTIT1-5.1	27.9437	27.9437	0.0130741	MESTIT1-5.1	3.39861	0.0948235
F9	MYCNOS-5.1	Undetermined	#DIV/0!	#DIV/0!	F9	MYCNOS-5.1	Undetermined	#DIV/0!	#DIV/0!	MYCNOS-5.1	#DIV/0!	#DIV/0!
F10	ncRAN-5.1	31.009	31.009	3.45998	F10	ncRAN-5.1	27.9678	27.9678	0.0371772	ncRAN-5.1	3.4228	0.0932468
F11	NEAT1-5.1	24.933	24.933	-2.61602	F11	NEAT1-5.1	26.913	26.913	-1.01769	NEAT1-5.1	-1.59833	3.02792
F12	NPPA-AS1-5.1	35.9441	35.9441	8.39501	F12	NPPA-AS1-5.1	37.1	37.1	9.16933	NPPA-AS1-5.1	-0.774318	1.71038
G1	PANDA-5.1	27.9201	27.9201	0.37101	G1	PANDA-5.1	26.9271	26.9271	-1.00352	PANDA-5.1	1.37453	0.385678
G2	PCAT-1-5.1	27.8578	27.8578	0.308741	G2	PCAT-1-5.1	25.8555	25.8555	-2.07513	PCAT-1-5.1	2.38387	0.191595
G3	PCAT-14-5.1	36.9732	36.9732	9.42415	G3	PCAT-14-5.1	33.9809	33.9809	6.05023	PCAT-14-5.1	3.37391	0.096461
G4	PCAT-29-5.1	33.965	33.965	6.41595	G4	PCAT-29-5.1	Undetermined	#DIV/0!	#DIV/0!	PCAT-29-5.1	#DIV/0!	#DIV/0!
G5	PCAT-32-5.1	28.9617	28.9617	1.41267	G5	PCAT-32-5.1	25.9096	25.9096	-2.0211	PCAT-32-5.1	3.43377	0.0925407
G6	PCAT-43-5.1	31.9191	31.9191	4.37001	G6	PCAT-43-5.1	27.9527	27.9527	0.0220081	PCAT-43-5.1	4.348	0.0491044
G7	PCGEM1-RT-5.2	29.9351	29.9351	2.38609	G7	PCGEM1-RT-5.2	28.9816	28.9816	1.05093	PCGEM1-RT-5.2	1.33516	0.396347
G8	PlncRNA1-5.1	26.9018	26.9018	-0.647235	G8	PlncRNA1-5.1	25.9074	25.9074	-2.02329	PlncRNA1-5.1	1.37605	0.385272
G9	PR-AT2-5.1	30.9366	30.9366	3.38754	G9	PR-AT2-5.1	29.9299	29.9299	1.99921	PR-AT2-5.1	1.38832	0.382009
G10	PtenP1-5.1	27.914	27.914	0.365008	G10	PtenP1-5.1	26.9287	26.9287	-1.00201	PtenP1-5.1	1.36701	0.387693
G11	PTENP1-AS-5.1	36.9674	36.9674	9.41831	G11	PTENP1-AS-5.1	37.0365	37.0365	9.1058	PTENP1-AS-5.1	0.312505	0.805242
G12	ROR-5.1	27.9262	27.9262	0.377152	G12	ROR-5.1	27.931	27.931	0.0002834	ROR-5.1
H1	Saf-5.1	28.9606	28.9606	1.41159	H1	Saf-5.1	27.9883	27.9883	0.057584	Saf-5.1
H2	SCA8-5.1	31.9463	31.9463	4.39722	H2	SCA8-5.1	29.9472	29.9472	2.01654	SCA8-5.1
H3	Sox2OT-5.1	36.9515	36.9515	9.40251	H3	Sox2OT-5.1	33.9886	33.9886	6.05796	Sox2OT-5.1
H4	TUG-5.1	30.9917	30.9917	3.44263	H4	TUG-5.1	27.9473	27.9473	0.0166618	TUG-5.1
H5	UCA1-5.1	31.0098	31.0098	3.46078	H5	UCA1-5.1	27.9682	27.9682	0.0375396	UCA1-5.1
H6	WT1-AS-5.1	31.9727	31.9727	4.42361	H6	WT1-AS-5.1	30.0237	30.0237	2.09301	WT1-AS-5.1
H7	5S rRNA-5.1	13.9335	13.9335		H7	5S rRNA-5.1	15.9331	15.9331
H8	ACTB-5.2	30.9942	30.9942		H8	ACTB-5.2	28.9681	28.9681
H9	B2M-5.1	Undetermined	#DIV/0!		H9	B2M-5.1	28.9262	28.9262
H10	PGK1-5.1	32.959	32.959		H10	PGK1-5.1	33.9455	33.9455
H11	GAPDH-5.1	30.9595	30.9595		H11	GAPDH-5.1	26.8975	26.8975
H12	HPRT1-5.1	28.899	28.899		H12	HPRT1-5.1	32.9135	32.9135
	AVE internal control	27.549	27.549			AVE internal control		27.9307

## Sheet: 3D data
	A	B	C	D	E	F	G	H
1	0.388074	0.0978976	#DIV/0!	0.18409	0.191261	0.381962	0.385678
2	1.53646	1.57647	0.756958	0.048544	0.699615	0.384583	0.191595
3	0.0968001	#DIV/0!	0.193251	0.196004	0.618403	0.192515	0.096461
4	0.815501	0.0938786	0.652954	0.193042	#DIV/0!	#DIV/0!	#DIV/0!
5	0.197547	0.0968086	0.711828	0.385697	0.0465841	#DIV/0!	0.0925407
6	#DIV/0!	0.0981166	0.0953377	0.721523	0.0468383	25.2616	0.0491044
7	#DIV/0!	0.391391	0.193119	0.778939	0.387919	0.376325	0.396347
8	0.0493056	#DIV/0!	0.388793	0.705675	0.0965342	0.0948235	0.385272
9	#DIV/0!	0.0963706	0.393998	#DIV/0!	26.693	#DIV/0!	0.382009
10	#DIV/0!	0.0948698	0.0965207	0.0942326	0.78332	0.0932468	0.387693
11	0.2014	#DIV/0!	0.0911922	0.19169	0.767011	3.02792	0.805242
12	12.2304	0.0957409	0.38821	1.6629	0.19371	1.71038
Well	miRNA	Fold change
A1	21A-RT-5.1A	0.388074
A2	7SK RNA-5.1	1.53646
A3	AFAP1-AS1-5.1	0.0968001
A4	aHIF-5.1	0.815501
A5	Ak023948-5.1	0.197547
A6	AK042766-5.1	#DIV/0!
A7	ANRIL-5.1	#DIV/0!
A8	Anti-NOS2A-5.1	0.0493056
A9	ATP6V1G2-DDX39B-5.1	#DIV/0!
A10	ATXN8OS-5.1	#DIV/0!
A11	BACE1-5.1	0.2014
A12	BANCR-5.1	12.2304
B1	BC040587-5.1	0.0978976
B2	BC200-5.1	1.57647
B3	BCAR4-5.1	#DIV/0!
B4	BDNF-AS-5.1	0.0938786
B5	BLACAT1-5.1	0.0968086
B6	BPESC1-5.1	0.0981166
B7	BX118339-5.1	0.391391
B8	C1QTNF9B-AS1-5.1	#DIV/0!
B9	CASC2-5.1	0.0963706
B10	CCAT1-5.1	0.0948698
B11	CCDC26-5.1	#DIV/0!
B12	CECR3-5.1	0.0957409
C1	CRNDE-5.1	#DIV/0!
C2	CTBP-AS-5.1	0.756958
C3	DANCR-5.1	0.193251
C4	DAOA-AS1-5.1	0.652954
C5	DD3-5.1	0.711828
C6	DGCR5-5.1	0.0953377
C7	DISC2-5.1	0.193119
C8	DLEU1-5.1	0.388793
C9	DLEU2-5.1	0.393998
C10	DLX6-AS1-5.1	0.0965207
C11	DNM3OS-5.1	0.0911922
C12	DSCAM-AS1-5.1	0.38821
D1	ego-5.1	0.18409
D2	EPB41L4A-AS1-5.1	0.048544
D3	ESRG-5.1	0.196004
D4	FMR1-AS1-5.1	0.193042
D5	Gas5-3.1	0.385697
D6	Gomafu-5.1	0.721523
D7	H19-5.1	0.778939
D8	Har1a-5.1	0.705675
D9	Har1b-5.1	#DIV/0!
D10	HCP5-5.1	0.0942326
D11	Hotair-5.1	0.19169
D12	HotairM1-5.1	1.6629
E1	HOTTIP-5.1	0.191261
E2	HOXA11as	0.699615
E3	HTT-AS-5.1	0.618403
E4	HULC-5.1	#DIV/0!
E5	HYMAI-5.1	0.0465841
E6	IGF2-AS-5.1	0.0468383
E7	IPW-5.1	0.387919
E8	KCNQ1DN-5.1	0.0965342
E9	Kucg1-5.1	26.693
E10	LINC00032-5.1	0.78332
E11	LINC00271-5.1	0.767011
E12	LINC00312-5.1	0.19371
F1	lincRNA-SFMBT2-5.1	0.381962
F2	lincRNA-VLDLR-5.1	0.384583
F3	Loc285194-5.1	0.192515
F4	LOC389023-5.1	#DIV/0!
F5	LUST-5.1	#DIV/0!
F6	Malat1-5.1	25.2616
F7	MEG3-5.3	0.376325
F8	MESTIT1-5.1	0.0948235
F9	MYCNOS-5.1	#DIV/0!
F10	ncRAN-5.1	0.0932468
F11	NEAT1-5.1	3.02792
F12	NPPA-AS1-5.1	1.71038
G1	PANDA-5.1	0.385678
G2	PCAT-1-5.1	0.191595
G3	PCAT-14-5.1	0.096461
G4	PCAT-29-5.1	#DIV/0!
G5	PCAT-32-5.1	0.0925407
G6	PCAT-43-5.1	0.0491044
G7	PCGEM1-RT-5.2	0.396347
G8	PlncRNA1-5.1	0.385272
G9	PR-AT2-5.1	0.382009
G10	PtenP1-5.1	0.387693
G11	PTENP1-AS-5.1	0.805242
	ROR-5.1
	Saf-5.1
	SCA8-5.1
	Sox2OT-5.1
	TUG-5.1
	UCA1-5.1
	WT1-AS-5.1
	5S rRNA-5.1
	ACTB-5.2
	B2M-5.1
	PGK1-5.1
	GAPDH-5.1
	HPRT1-5.1
