# Supplementary material for: Long non-coding RNAs may serve as biomarkers in breast cancer combined with primary lung cancer
Source: Oncotarget. 2017 Apr 21;8(35):58210–21. doi: 10.18632/oncotarget.17356 (PMC5601645; doi:10.18632/oncotarget.17356)
Supplement: Supplementary file 5 [file oncotarget-08-58210-s005.xls]

## Sheet: Plate arrangement
	Plate Array Arrangement
		1	2	3	4	5	6	7	8	9	10	11	12
	A	ADAMTS9-AS2	AIRN	AK058003	Alpha 250	APOA1-AS	APTR	ARA	CCAT2	BC017743	BC043430	Beta-gt	BIRC6-AS2
	B	BOK-AS1	CAHM	CAR IG10	CASC19	CASC21	CASC8	CBR3-AS1	CCAT2	CDR1 AS	CISTR	CYP4A22-AS1	DHRS4-AS1
	C	DHFR ut	Dio3os	DLG2-AS1	DQ786227	Emx2os	ERIC	Evf2	FALEC	FENDRR	FOXCUT	GACAT1	GACAT2
	D	GACAT3	GAPLINC	GATA3-as1	GDNF-AS1	GHET1	GHRLOS	HAGLR	HEIH	NCRMS	HOXA3as	HOXA6as	Inc00237
	E	INXS	JADRR	Jpx	Kcnq1ot1	KDM5BAS1	KRASP1	LEIGC	LINC00299	linc00467	LINC00538	LINC00568	LINC00570
	F	LINC00948	LINC00951	LINC00970	linc-MAF-4	LINCMD1	Lnc-DC	lncRNA-BGL3	lncRNA-CIR	lncUSMycn	LOC100887755	LSINCT5	LUCAT1
	G	LUNAR1	MEG9	MHRT	MIR100HG	MIR155HG	MIR17HG	MIR22HG	MIR31HG	MIR503HG	MIR600HG	MT1DP	MVIH
	H	Myclo-1	Myclo-2	NAMA	ncR-uPAR	Nespas	NPTN-IT1	5SrRNA	ACTB	B2M	PGK1	GAPDH	HPRT1

## Sheet: Ct data Results
Test sample plate data					Control sample plate data
										Normalized lncRNA Expression levels
Well	LncRNA	lung cancer tissue	Ct plate #2	DCt plate #1	Well	LncRNA	Adjacent tissue	Ct plate #2(average)	DCt plate #1	LncRNA	DDCt	lncRNA expression level compared to control
A1	ADAMTS9-AS2	36.9681	36.9681	11.1902	A1	ADAMTS9-AS2	37.0479	37.0479	9.94742	ADAMTS9-AS2	1.24282	0.422547
A2	AIRN	Undetermined	#DIV/0!	#DIV/0!	A2	AIRN	Undetermined	#DIV/0!	#DIV/0!	AIRN	#DIV/0!	#DIV/0!
A3	AK058003	35.9961	35.9961	10.2182	A3	AK058003	35.9694	35.9694	8.8689	AK058003	1.3493	0.392481
A4	Alpha 250	33.9677	33.9677	8.18979	A4	Alpha 250	33.9674	33.9674	6.86696	Alpha 250	1.32283	0.39975
A5	APOA1-AS	36.9711	36.9711	11.1932	A5	APOA1-AS	36.9907	36.9907	9.89025	APOA1-AS	1.30292	0.405306
A6	APTR	33.9735	33.9735	8.19557	A6	APTR	35.9785	35.9785	8.87806	APTR	-0.682492	1.60491
A7	ARA	36.0162	36.0162	10.2383	A7	ARA	37.0327	37.0327	9.93226	ARA	0.306022	0.808869
A8	CCAT2	37.135	37.135	11.3571	A8	CCAT2	37.0421	37.0421	9.94169	CCAT2	1.41541	0.374904
A9	BC017743	22.9139	22.9139	-2.86397	A9	BC017743	22.9146	22.9146	-4.18586	BC017743	1.32189	0.40001
A10	BC043430	33.9444	33.9444	8.16655	A10	BC043430	32.9327	32.9327	5.83221	BC043430	2.33434	0.198287
A11	Beta-gt	26.9357	26.9357	1.15781	A11	Beta-gt	27.9444	27.9444	0.843943	Beta-gt	0.313865	0.804484
A12	BIRC6-AS2	37.0472	37.0472	11.2693	A12	BIRC6-AS2	Undetermined	#DIV/0!	#DIV/0!	BIRC6-AS2	#DIV/0!	#DIV/0!
B1	BOK-AS1	34.9428	34.9428	9.16488	B1	BOK-AS1	34.9574	34.9574	7.85696	BOK-AS1	1.30793	0.403901
B2	CAHM	32.9505	32.9505	7.17258	B2	CAHM	32.9802	32.9802	5.87972	CAHM	1.29286	0.408141
B3	CAR IG10	Undetermined	#DIV/0!	#DIV/0!	B3	CAR IG10	Undetermined	#DIV/0!	#DIV/0!	CAR IG10	#DIV/0!	#DIV/0!
B4	CASC19	Undetermined	#DIV/0!	#DIV/0!	B4	CASC19	Undetermined	#DIV/0!	#DIV/0!	CASC19	#DIV/0!	#DIV/0!
B5	CASC21	37.0028	37.0028	11.2249	B5	CASC21	37.0003	37.0003	9.89986	CASC21	1.32501	0.399146
B6	CASC8	37.0443	37.0443	11.2664	B6	CASC8	37.0392	37.0392	9.9388	CASC8	1.32757	0.398439
B7	CBR3-AS1	Undetermined	#DIV/0!	#DIV/0!	B7	CBR3-AS1	Undetermined	#DIV/0!	#DIV/0!	CBR3-AS1	#DIV/0!	#DIV/0!
B8	CCAT2	34.9766	34.9766	9.19871	B8	CCAT2	35.9893	35.9893	8.88882	CCAT2	0.309894	0.806701
B9	CDR1 AS	27.0143	27.0143	1.2364	B9	CDR1 AS	27.955	27.955	0.854506	CDR1 AS	0.381896	0.767428
B10	CISTR	34.9199	34.9199	9.14199	B10	CISTR	36.0318	36.0318	8.93138	CISTR	0.210605	0.864175
B11	CYP4A22-AS1	37.0763	37.0763	11.2984	B11	CYP4A22-AS1	37.0594	37.0594	9.959	CYP4A22-AS1	1.33941	0.395182
B12	DHRS4-AS1	37.0557	37.0557	11.2778	B12	DHRS4-AS1	37.0853	37.0853	9.98483	DHRS4-AS1	1.29302	0.408096
C1	DHFR ut	37.0998	37.0998	11.3219	C1	DHFR ut	Undetermined	#DIV/0!	#DIV/0!	DHFR ut	#DIV/0!	#DIV/0!
C2	Dio3os	30.9627	30.9627	5.18481	C2	Dio3os	31.9443	31.9443	4.84381	Dio3os	0.341003	0.789492
C3	DLG2-AS1	36.9904	36.9904	11.2125	C3	DLG2-AS1	37.0089	37.0089	9.90849	DLG2-AS1	1.30403	0.404994
C4	DQ786227	31.9936	31.9936	6.21572	C4	DQ786227	31.9631	31.9631	4.86263	DQ786227	1.35309	0.391453
C5	Emx2os	33.9754	33.9754	8.19748	C5	Emx2os	33.9792	33.9792	6.8787	Emx2os	1.31878	0.400873
C6	ERIC	31.9578	31.9578	6.17991	C6	ERIC	31.9229	31.9229	4.82241	ERIC	1.35749	0.39026
C7	Evf2	33.9879	33.9879	8.21006	C7	Evf2	33.0122	33.0122	5.91174	Evf2	2.29831	0.203301
C8	FALEC	Undetermined	#DIV/0!	#DIV/0!	C8	FALEC	Undetermined	#DIV/0!	#DIV/0!	FALEC	#DIV/0!	#DIV/0!
C9	FENDRR	28.9468	28.9468	3.16894	C9	FENDRR	30.9626	30.9626	3.86215	FENDRR	-0.693205	1.61687
C10	FOXCUT	32.0144	32.0144	6.23648	C10	FOXCUT	31.9765	31.9765	4.87606	FOXCUT	1.36042	0.389469
C11	GACAT1	Undetermined	#DIV/0!	#DIV/0!	C11	GACAT1	Undetermined	#DIV/0!	#DIV/0!	GACAT1	#DIV/0!	#DIV/0!
C12	GACAT2	34.9573	34.9573	9.17937	C12	GACAT2	33.945	33.945	6.84452	GACAT2	2.33485	0.198217
D1	GACAT3	Undetermined	#DIV/0!	#DIV/0!	D1	GACAT3	Undetermined	#DIV/0!	#DIV/0!	GACAT3	#DIV/0!	#DIV/0!
D2	GAPLINC	37.4171	37.4171	11.6392	D2	GAPLINC	Undetermined	#DIV/0!	#DIV/0!	GAPLINC	#DIV/0!	#DIV/0!
D3	GATA3-as1	36.0074	36.0074	10.2295	D3	GATA3-as1	35.9909	35.9909	8.89049	GATA3-as1	1.33899	0.395297
D4	GDNF-AS1	Undetermined	#DIV/0!	#DIV/0!	D4	GDNF-AS1	Undetermined	#DIV/0!	#DIV/0!	GDNF-AS1	#DIV/0!	#DIV/0!
D5	GHET1	34.9655	34.9655	9.18762	D5	GHET1	33.002	33.002	5.90155	GHET1	3.28606	0.102517
D6	GHRLOS	30.9781	30.9781	5.20023	D6	GHRLOS	30.9692	30.9692	3.86871	GHRLOS	1.33152	0.39735
D7	HAGLR	33.9773	33.9773	8.19937	D7	HAGLR	33.0176	33.0176	5.91719	HAGLR	2.28218	0.205586
D8	HEIH	30.0246	30.0246	4.24668	D8	HEIH	30.0112	30.0112	2.91075	HEIH	1.33594	0.396135
D9	NCRMS	35.9844	35.9844	10.2065	D9	NCRMS	Undetermined	#DIV/0!	#DIV/0!	NCRMS	#DIV/0!	#DIV/0!
D10	HOXA3as	Undetermined	#DIV/0!	#DIV/0!	D10	HOXA3as	37.1934	37.1934	10.0929	HOXA3as	#DIV/0!	#DIV/0!
D11	HOXA6as	35.9914	35.9914	10.2135	D11	HOXA6as	36.9891	36.9891	9.8887	HOXA6as	0.32484	0.798387
D12	Inc00237	31.9714	31.9714	6.19347	D12	Inc00237	30.9565	30.9565	3.85601	Inc00237	2.33747	0.197857
E1	INXS	32.9543	32.9543	7.17643	E1	INXS	33.9619	33.9619	6.86144	INXS	0.314991	0.803856
E2	JADRR	37.1484	37.1484	11.3705	E2	JADRR	36.9933	36.9933	9.89281	JADRR	1.47769	0.359063
E3	Jpx	34.0012	34.0012	8.22331	E3	Jpx	36.0068	36.0068	8.90637	Jpx	-0.683056	1.60554
E4	Kcnq1ot1	33.9837	33.9837	8.20581	E4	Kcnq1ot1	34.9461	34.9461	7.84565	Kcnq1ot1	0.360157	0.77908
E5	KDM5BAS1	Undetermined	#DIV/0!	#DIV/0!	E5	KDM5BAS1	Undetermined	#DIV/0!	#DIV/0!	KDM5BAS1	#DIV/0!	#DIV/0!
E6	KRASP1	30.9217	30.9217	5.14383	E6	KRASP1	30.9375	30.9375	3.83708	KRASP1	1.30675	0.404231
E7	LEIGC	22.9308	22.9308	-2.84706	E7	LEIGC	21.9404	21.9404	-5.16003	LEIGC	2.31297	0.201245
E8	LINC00299	36.8059	36.8059	11.028	E8	LINC00299	37.1446	37.1446	10.0442	LINC00299	0.983768	0.505657
E9	linc00467	37.0424	37.0424	11.2645	E9	linc00467	37.0849	37.0849	9.98443	linc00467	1.28005	0.411781
E10	LINC00538	Undetermined	#DIV/0!	#DIV/0!	E10	LINC00538	Undetermined	#DIV/0!	#DIV/0!	LINC00538	#DIV/0!	#DIV/0!
E11	LINC00568	Undetermined	#DIV/0!	#DIV/0!	E11	LINC00568	Undetermined	#DIV/0!	#DIV/0!	LINC00568	#DIV/0!	#DIV/0!
E12	LINC00570	Undetermined	#DIV/0!	#DIV/0!	E12	LINC00570	37.196	37.196	10.0955	LINC00570	#DIV/0!	#DIV/0!
F1	LINC00948	36.9904	36.9904	11.2126	F1	LINC00948	7	7	-20.1005	LINC00948	31.313	3.7484e-10
F2	LINC00951	36.984	36.984	11.2061	F2	LINC00951	36.989	36.989	9.88858	LINC00951	1.31751	0.401226
F3	LINC00970	Undetermined	#DIV/0!	#DIV/0!	F3	LINC00970	Undetermined	#DIV/0!	#DIV/0!	LINC00970	#DIV/0!	#DIV/0!
F4	linc-MAF-4	32.0148	32.0148	6.23687	F4	linc-MAF-4	31.9687	31.9687	4.86827	linc-MAF-4	1.3686	0.387268
F5	LINCMD1	37.0874	37.0874	11.3095	F5	LINCMD1	Undetermined	#DIV/0!	#DIV/0!	LINCMD1	#DIV/0!	#DIV/0!
F6	Lnc-DC	36.0145	36.0145	10.2366	F6	Lnc-DC	36.0061	36.0061	8.90568	Lnc-DC	1.3309	0.39752
F7	lncRNA-BGL3	31.9503	31.9503	6.17237	F7	lncRNA-BGL3	30.9546	30.9546	3.85413	lncRNA-BGL3	2.31824	0.200511
F8	lncRNA-CIR	35.9968	35.9968	10.2189	F8	lncRNA-CIR	35.9952	35.9952	8.89471	lncRNA-CIR	1.32418	0.399375
F9	lncUSMycn	Undetermined	#DIV/0!	#DIV/0!	F9	lncUSMycn	Undetermined	#DIV/0!	#DIV/0!	lncUSMycn	#DIV/0!	#DIV/0!
F10	LOC100887755	Undetermined	#DIV/0!	#DIV/0!	F10	LOC100887755	Undetermined	#DIV/0!	#DIV/0!	LOC100887755	#DIV/0!	#DIV/0!
F11	LSINCT5	32.9821	32.9821	7.20424	F11	LSINCT5	31.925	31.925	4.82451	LSINCT5	2.37973	0.192145
F12	LUCAT1	Undetermined	#DIV/0!	#DIV/0!	F12	LUCAT1	Undetermined	#DIV/0!	#DIV/0!	LUCAT1	#DIV/0!	#DIV/0!
G1	LUNAR1	32.0008	32.0008	6.22291	G1	LUNAR1	31.9616	31.9616	4.8611	LUNAR1	1.36181	0.389093
G2	MEG9	33.9751	33.9751	8.19719	G2	MEG9	33.9705	33.9705	6.87006	MEG9	1.32713	0.398561
G3	MHRT	32.9569	32.9569	7.17899	G3	MHRT	33.9876	33.9876	6.88714	MHRT	0.291847	0.816856
G4	MIR100HG	29.9673	29.9673	4.1894	G4	MIR100HG	30.9678	30.9678	3.86733	MIR100HG	0.322073	0.79992
G5	MIR155HG	32.9953	32.9953	7.21745	G5	MIR155HG	33.006	33.006	5.90552	MIR155HG	1.31193	0.402782
G6	MIR17HG	37.0119	37.0119	11.234	G6	MIR17HG	37.0165	37.0165	9.91605	MIR17HG	1.31798	0.401096
G7	MIR22HG	31.9775	31.9775	6.19958	G7	MIR22HG	31.9542	31.9542	4.85379	MIR22HG	1.34578	0.39344
G8	MIR31HG	Undetermined	#DIV/0!	#DIV/0!	G8	MIR31HG	Undetermined	#DIV/0!	#DIV/0!	MIR31HG	#DIV/0!	#DIV/0!
G9	MIR503HG	Undetermined	#DIV/0!	#DIV/0!	G9	MIR503HG	Undetermined	#DIV/0!	#DIV/0!	MIR503HG	#DIV/0!	#DIV/0!
G10	MIR600HG	30.9582	30.9582	5.18032	G10	MIR600HG	30.9352	30.9352	3.83475	MIR600HG	1.34557	0.393498
G11	MT1DP	37.0122	37.0122	11.2343	G11	MT1DP	36.9593	36.9593	9.85884	MT1DP	1.37544	0.385435
G12	MVIH	32.9753	32.9753	7.1974	G12	MVIH	31.928	31.928	4.82758	MVIH
H1	Myclo-1	36.9807	36.9807	11.2028	H1	Myclo-1	37.1276	37.1276	10.0271	Myclo-1
H2	Myclo-2	33.9804	33.9804	8.20252	H2	Myclo-2	32.9678	32.9678	5.86737	Myclo-2
H3	NAMA	36.9434	36.9434	11.1655	H3	NAMA	35.9417	35.9417	8.84124	NAMA
H4	ncR-uPAR	26.9225	26.9225	1.14464	H4	ncR-uPAR	26.9726	26.9726	-0.127882	ncR-uPAR
H5	Nespas	37.0845	37.0845	11.3066	H5	Nespas	36.9679	36.9679	9.86744	Nespas
H6	NPTN-IT1	33.9837	33.9837	8.20578	H6	NPTN-IT1	32.9863	32.9863	5.88586	NPTN-IT1
H7	5S rRNA-5.1	13.935	13.935		H7	5S rRNA-5.1	13.9326	13.9326
H8	ACTB-5.2	30.984	30.984		H8	ACTB-5.2	31.9409	31.9409
H9	B2M-5.1	22.9518	22.9518		H9	B2M-5.1	23.915	23.915
H10	PGK1-5.1	29.9453	29.9453		H10	PGK1-5.1	32.9496	32.9496
H11	GAPDH-5.1	27.9477	27.9477		H11	GAPDH-5.1	29.9447	29.9447
H12	HPRT1-5.1	28.9035	28.9035		H12	HPRT1-5.1	29.92	29.92
	AVE internal control		25.7779			AVE internal control		27.1005

## Sheet: 3D data
	A	B	C	D	E	F	G	H
1	0.422547	0.403901	#DIV/0!	#DIV/0!	0.803856	3.7484e-10	0.389093
2	#DIV/0!	0.408141	0.789492	#DIV/0!	0.359063	0.401226	0.398561
3	0.392481	#DIV/0!	0.404994	0.395297	1.60554	#DIV/0!	0.816856
4	0.39975	#DIV/0!	0.391453	#DIV/0!	0.77908	0.387268	0.79992
5	0.405306	0.399146	0.400873	0.102517	#DIV/0!	#DIV/0!	0.402782
6	1.60491	0.398439	0.39026	0.39735	0.404231	0.39752	0.401096
7	0.808869	#DIV/0!	0.203301	0.205586	0.201245	0.200511	0.39344
8	0.374904	0.806701	#DIV/0!	0.396135	0.505657	0.399375	#DIV/0!
9	0.40001	0.767428	1.61687	#DIV/0!	0.411781	#DIV/0!	#DIV/0!
10	0.198287	0.864175	0.389469	#DIV/0!	#DIV/0!	#DIV/0!	0.393498
11	0.804484	0.395182	#DIV/0!	0.798387	#DIV/0!	0.192145	0.385435
12	#DIV/0!	0.408096	0.198217	0.197857	#DIV/0!	#DIV/0!
Well	miRNA	Fold change
A1	ADAMTS9-AS2	0.422547
A2	AIRN	#DIV/0!
A3	AK058003	0.392481
A4	Alpha 250	0.39975
A5	APOA1-AS	0.405306
A6	APTR	1.60491
A7	ARA	0.808869
A8	CCAT2	0.374904
A9	BC017743	0.40001
A10	BC043430	0.198287
A11	Beta-gt	0.804484
A12	BIRC6-AS2	#DIV/0!
B1	BOK-AS1	0.403901
B2	CAHM	0.408141
B3	CAR IG10	#DIV/0!
B4	CASC19	#DIV/0!
B5	CASC21	0.399146
B6	CASC8	0.398439
B7	CBR3-AS1	#DIV/0!
B8	CCAT2	0.806701
B9	CDR1 AS	0.767428
B10	CISTR	0.864175
B11	CYP4A22-AS1	0.395182
B12	DHRS4-AS1	0.408096
C1	DHFR ut	#DIV/0!
C2	Dio3os	0.789492
C3	DLG2-AS1	0.404994
C4	DQ786227	0.391453
C5	Emx2os	0.400873
C6	ERIC	0.39026
C7	Evf2	0.203301
C8	FALEC	#DIV/0!
C9	FENDRR	1.61687
C10	FOXCUT	0.389469
C11	GACAT1	#DIV/0!
C12	GACAT2	0.198217
D1	GACAT3	#DIV/0!
D2	GAPLINC	#DIV/0!
D3	GATA3-as1	0.395297
D4	GDNF-AS1	#DIV/0!
D5	GHET1	0.102517
D6	GHRLOS	0.39735
D7	HAGLR	0.205586
D8	HEIH	0.396135
D9	NCRMS	#DIV/0!
D10	HOXA3as	#DIV/0!
D11	HOXA6as	0.798387
D12	Inc00237	0.197857
E1	INXS	0.803856
E2	JADRR	0.359063
E3	Jpx	1.60554
E4	Kcnq1ot1	0.77908
E5	KDM5BAS1	#DIV/0!
E6	KRASP1	0.404231
E7	LEIGC	0.201245
E8	LINC00299	0.505657
E9	linc00467	0.411781
E10	LINC00538	#DIV/0!
E11	LINC00568	#DIV/0!
E12	LINC00570	#DIV/0!
F1	LINC00948	3.7484e-10
F2	LINC00951	0.401226
F3	LINC00970	#DIV/0!
F4	linc-MAF-4	0.387268
F5	LINCMD1	#DIV/0!
F6	Lnc-DC	0.39752
F7	lncRNA-BGL3	0.200511
F8	lncRNA-CIR	0.399375
F9	lncUSMycn	#DIV/0!
F10	LOC100887755	#DIV/0!
F11	LSINCT5	0.192145
F12	LUCAT1	#DIV/0!
G1	LUNAR1	0.389093
G2	MEG9	0.398561
G3	MHRT	0.816856
G4	MIR100HG	0.79992
G5	MIR155HG	0.402782
G6	MIR17HG	0.401096
G7	MIR22HG	0.39344
G8	MIR31HG	#DIV/0!
G9	MIR503HG	#DIV/0!
G10	MIR600HG	0.393498
G11	MT1DP	0.385435
G12	MVIH
H1	Myclo-1
H2	Myclo-2
H3	NAMA
H4	ncR-uPAR
H5	Nespas
H6	NPTN-IT1
H7	5S rRNA-5.1
H8	ACTB-5.2
H9	B2M-5.1
H10	PGK1-5.1
H11	GAPDH-5.1
H12	HPRT1-5.1
